# Supplementary material for: Chemical Constituents of the Roots of Polygala tenuifolia and Their Anti-Inflammatory Effects
Source: Plants (Basel). 2022 Nov 30;11(23):3307. doi: 10.3390/plants11233307 (PMC9738712; doi:10.3390/plants11233307)
Supplement: Supplementary file 1 [file plants-11-03307-s001.zip]

Archive with 1 entries (1 files):
- plants-2037279-supplementary.pdf
